# Supplementary material for: CompMoby: Comparative MobyDick for detection of cis-regulatory motifs
Source: BMC Bioinformatics. 2008 Oct 27;9:455. doi: 10.1186/1471-2105-9-455 (PMC2605473; doi:10.1186/1471-2105-9-455)
Supplement: Additional file 1 — Accession numbers of embryonic stem cells for upstream sequence analysis. Ensembl accession numbers of genes up-regulated in mouse embryonic stem cell compared with differentiated cells. [file 1471-2105-9-455-S1.xls]

## Sheet: ESC_ensembl_ids
ENSEMBL:ENSMUSG00000015176
ENSEMBL:ENSMUSG00000042354
ENSEMBL:ENSMUSG00000035443
ENSEMBL:ENSMUSG00000022247
ENSEMBL:ENSMUSG00000022474
ENSEMBL:ENSMUSG00000037169
ENSEMBL:ENSMUSG00000062223
ENSEMBL:ENSMUSG00000040728
ENSEMBL:ENSMUSG00000028433
ENSEMBL:ENSMUSG00000038172
ENSEMBL:ENSMUSG00000020464
ENSEMBL:ENSMUSG00000058258
ENSEMBL:ENSMUSG00000018239
ENSEMBL:ENSMUSG00000046907
ENSEMBL:ENSMUSG00000059017
ENSEMBL:ENSMUSG00000022940
ENSEMBL:ENSMUSG00000038335
ENSEMBL:ENSMUSG00000060368
ENSEMBL:ENSMUSG00000054079
ENSEMBL:ENSMUSG00000006056
ENSEMBL:ENSMUSG00000024406
ENSEMBL:ENSMUSG00000024422
ENSEMBL:ENSMUSG00000061024
ENSEMBL:ENSMUSG00000030619
ENSEMBL:ENSMUSG00000038510
ENSEMBL:ENSMUSG00000020089
ENSEMBL:ENSMUSG00000027699
ENSEMBL:ENSMUSG00000030980
ENSEMBL:ENSMUSG00000030672
ENSEMBL:ENSMUSG00000029922
ENSEMBL:ENSMUSG00000047751
ENSEMBL:ENSMUSG00000002797
ENSEMBL:ENSMUSG00000010760
ENSEMBL:ENSMUSG00000041438
ENSEMBL:ENSMUSG00000030117
ENSEMBL:ENSMUSG00000012396
ENSEMBL:ENSMUSG00000034826
ENSEMBL:ENSMUSG00000029521
ENSEMBL:ENSMUSG00000039985
ENSEMBL:ENSMUSG00000026750
ENSEMBL:ENSMUSG00000051739
