# Supplementary material for: CompMoby: Comparative MobyDick for detection of cis-regulatory motifs
Source: BMC Bioinformatics. 2008 Oct 27;9:455. doi: 10.1186/1471-2105-9-455 (PMC2605473; doi:10.1186/1471-2105-9-455)
Supplement: Additional file 2 — Accession numbers of miR-1 over-expression. Ensembl accession numbers of genes down-regulated in human HeLa cells with miR-1 over-expression. [file 1471-2105-9-455-S2.xls]

## Sheet: mir1_3utr_human_ensembl_ids
ENSEMBL:ENSG00000132475
ENSEMBL:ENSG00000115762
ENSEMBL:ENSG00000206075
ENSEMBL:ENSG00000151239
ENSEMBL:ENSG00000196236
ENSEMBL:ENSG00000198805
ENSEMBL:ENSG00000167695
ENSEMBL:ENSG00000154065
ENSEMBL:ENSG00000095139
ENSEMBL:ENSG00000167601
ENSEMBL:ENSG00000163281
ENSEMBL:ENSG00000143157
ENSEMBL:ENSG00000171208
ENSEMBL:ENSG00000113300
ENSEMBL:ENSG00000123933
ENSEMBL:ENSG00000111530
ENSEMBL:ENSG00000155893
ENSEMBL:ENSG00000101052
ENSEMBL:ENSG00000042088
ENSEMBL:ENSG00000111962
ENSEMBL:ENSG00000002834
ENSEMBL:ENSG00000150593
ENSEMBL:ENSG00000152332
ENSEMBL:ENSG00000173171
ENSEMBL:ENSG00000111786
ENSEMBL:ENSG00000124145
ENSEMBL:ENSG00000163818
ENSEMBL:ENSG00000166619
ENSEMBL:ENSG00000134758
ENSEMBL:ENSG00000144134
ENSEMBL:ENSG00000152061
ENSEMBL:ENSG00000054116
ENSEMBL:ENSG00000109654
ENSEMBL:ENSG00000006025
ENSEMBL:ENSG00000111412
ENSEMBL:ENSG00000124126
ENSEMBL:ENSG00000163520
ENSEMBL:ENSG00000100234
ENSEMBL:ENSG00000108960
ENSEMBL:ENSG00000163694
ENSEMBL:ENSG00000065154
ENSEMBL:ENSG00000104880
ENSEMBL:ENSG00000171310
ENSEMBL:ENSG00000147669
ENSEMBL:ENSG00000068745
ENSEMBL:ENSG00000131979
ENSEMBL:ENSG00000157470
ENSEMBL:ENSG00000131236
ENSEMBL:ENSG00000187164
ENSEMBL:ENSG00000058091
ENSEMBL:ENSG00000134287
ENSEMBL:ENSG00000108654
ENSEMBL:ENSG00000172070
ENSEMBL:ENSG00000109572
ENSEMBL:ENSG00000143443
ENSEMBL:ENSG00000172780
ENSEMBL:ENSG00000005436
ENSEMBL:ENSG00000154429
ENSEMBL:ENSG00000168374
ENSEMBL:ENSG00000160710
ENSEMBL:ENSG00000131746
ENSEMBL:ENSG00000120742
ENSEMBL:ENSG00000109606
ENSEMBL:ENSG00000158710
ENSEMBL:ENSG00000167460
ENSEMBL:ENSG00000177769
ENSEMBL:ENSG00000143418
ENSEMBL:ENSG00000107560
ENSEMBL:ENSG00000137962
ENSEMBL:ENSG00000169299
ENSEMBL:ENSG00000196313
ENSEMBL:ENSG00000148943
ENSEMBL:ENSG00000143924
ENSEMBL:ENSG00000068796
ENSEMBL:ENSG00000095203
ENSEMBL:ENSG00000070214
ENSEMBL:ENSG00000131873
ENSEMBL:ENSG00000079974
ENSEMBL:ENSG00000104611
ENSEMBL:ENSG00000198825
