# Supplementary material for: CompMoby: Comparative MobyDick for detection of cis-regulatory motifs
Source: BMC Bioinformatics. 2008 Oct 27;9:455. doi: 10.1186/1471-2105-9-455 (PMC2605473; doi:10.1186/1471-2105-9-455)
Supplement: Additional file 3 — Accession numbers of miR-124 over-expression. Ensembl accession numbers of genes down-regulated in human HeLa cells with miR-124 over-expression. [file 1471-2105-9-455-S3.xls]

## Sheet: mir124_3utr_human_ensembl_ids
ENSEMBL:ENSG00000137699
ENSEMBL:ENSG00000112319
ENSEMBL:ENSG00000051825
ENSEMBL:ENSG00000138434
ENSEMBL:ENSG00000011304
ENSEMBL:ENSG00000004455
ENSEMBL:ENSG00000186792
ENSEMBL:ENSG00000167695
ENSEMBL:ENSG00000100345
ENSEMBL:ENSG00000186807
ENSEMBL:ENSG00000104164
ENSEMBL:ENSG00000138061
ENSEMBL:ENSG00000144579
ENSEMBL:ENSG00000139370
ENSEMBL:ENSG00000103200
ENSEMBL:ENSG00000059588
ENSEMBL:ENSG00000163607
ENSEMBL:ENSG00000172819
ENSEMBL:ENSG00000113368
ENSEMBL:ENSG00000136770
ENSEMBL:ENSG00000137269
ENSEMBL:ENSG00000150093
ENSEMBL:ENSG00000112893
ENSEMBL:ENSG00000143149
ENSEMBL:ENSG00000119139
ENSEMBL:ENSG00000167987
ENSEMBL:ENSG00000133789
ENSEMBL:ENSG00000176014
ENSEMBL:ENSG00000145907
ENSEMBL:ENSG00000166925
ENSEMBL:ENSG00000135926
ENSEMBL:ENSG00000110108
ENSEMBL:ENSG00000158769
ENSEMBL:ENSG00000135535
ENSEMBL:ENSG00000186625
ENSEMBL:ENSG00000138617
ENSEMBL:ENSG00000024526
ENSEMBL:ENSG00000102007
ENSEMBL:ENSG00000152332
ENSEMBL:ENSG00000136830
ENSEMBL:ENSG00000065135
ENSEMBL:ENSG00000113732
ENSEMBL:ENSG00000049245
ENSEMBL:ENSG00000164663
ENSEMBL:ENSG00000124570
ENSEMBL:ENSG00000106397
ENSEMBL:ENSG00000063438
ENSEMBL:ENSG00000087338
ENSEMBL:ENSG00000164649
ENSEMBL:ENSG00000169105
ENSEMBL:ENSG00000080822
ENSEMBL:ENSG00000129187
ENSEMBL:ENSG00000113812
ENSEMBL:ENSG00000107104
ENSEMBL:ENSG00000085719
ENSEMBL:ENSG00000155380
ENSEMBL:ENSG00000109854
ENSEMBL:ENSG00000138796
ENSEMBL:ENSG00000119408
ENSEMBL:ENSG00000162695
ENSEMBL:ENSG00000127947
ENSEMBL:ENSG00000135446
ENSEMBL:ENSG00000151135
ENSEMBL:ENSG00000169241
ENSEMBL:ENSG00000105810
ENSEMBL:ENSG00000129354
ENSEMBL:ENSG00000167315
ENSEMBL:ENSG00000198561
ENSEMBL:ENSG00000198721
ENSEMBL:ENSG00000198682
ENSEMBL:ENSG00000011198
ENSEMBL:ENSG00000130429
ENSEMBL:ENSG00000079805
ENSEMBL:ENSG00000091039
ENSEMBL:ENSG00000113658
ENSEMBL:ENSG00000132846
ENSEMBL:ENSG00000197375
ENSEMBL:ENSG00000164134
ENSEMBL:ENSG00000051620
ENSEMBL:ENSG00000104915
ENSEMBL:ENSG00000169598
ENSEMBL:ENSG00000085063
ENSEMBL:ENSG00000163694
ENSEMBL:ENSG00000144354
ENSEMBL:ENSG00000187079
ENSEMBL:ENSG00000142327
ENSEMBL:ENSG00000078061
ENSEMBL:ENSG00000119638
ENSEMBL:ENSG00000105186
ENSEMBL:ENSG00000173039
ENSEMBL:ENSG00000116670
ENSEMBL:ENSG00000138029
ENSEMBL:ENSG00000076928
ENSEMBL:ENSG00000157191
ENSEMBL:ENSG00000141905
ENSEMBL:ENSG00000189067
ENSEMBL:ENSG00000148175
ENSEMBL:ENSG00000146072
ENSEMBL:ENSG00000137076
ENSEMBL:ENSG00000139505
ENSEMBL:ENSG00000059769
ENSEMBL:ENSG00000116133
ENSEMBL:ENSG00000166002
ENSEMBL:ENSG00000106609
ENSEMBL:ENSG00000153250
ENSEMBL:ENSG00000105974
ENSEMBL:ENSG00000163785
ENSEMBL:ENSG00000004975
ENSEMBL:ENSG00000165424
ENSEMBL:ENSG00000168175
ENSEMBL:ENSG00000187446
ENSEMBL:ENSG00000102034
ENSEMBL:ENSG00000120742
ENSEMBL:ENSG00000128567
ENSEMBL:ENSG00000184232
ENSEMBL:ENSG00000185591
ENSEMBL:ENSG00000079739
ENSEMBL:ENSG00000157978
ENSEMBL:ENSG00000112062
ENSEMBL:ENSG00000111450
ENSEMBL:ENSG00000148180
ENSEMBL:ENSG00000182704
ENSEMBL:ENSG00000143418
ENSEMBL:ENSG00000108639
ENSEMBL:ENSG00000137962
ENSEMBL:ENSG00000034063
ENSEMBL:ENSG00000135862
ENSEMBL:ENSG00000183255
ENSEMBL:ENSG00000055211
ENSEMBL:ENSG00000169188
ENSEMBL:ENSG00000008282
ENSEMBL:ENSG00000113356
ENSEMBL:ENSG00000141198
ENSEMBL:ENSG00000165874
ENSEMBL:ENSG00000154640
ENSEMBL:ENSG00000164040
ENSEMBL:ENSG00000164144
ENSEMBL:ENSG00000090686
ENSEMBL:ENSG00000131873
ENSEMBL:ENSG00000136048
ENSEMBL:ENSG00000118523
ENSEMBL:ENSG00000086062
ENSEMBL:ENSG00000106546
ENSEMBL:ENSG00000151327
ENSEMBL:ENSG00000040275
ENSEMBL:ENSG00000140575
ENSEMBL:ENSG00000100815
ENSEMBL:ENSG00000104881
ENSEMBL:ENSG00000019549
ENSEMBL:ENSG00000119899
ENSEMBL:ENSG00000140612
ENSEMBL:ENSG00000066322
