# Supplementary material for: CompMoby: Comparative MobyDick for detection of cis-regulatory motifs
Source: BMC Bioinformatics. 2008 Oct 27;9:455. doi: 10.1186/1471-2105-9-455 (PMC2605473; doi:10.1186/1471-2105-9-455)
Supplement: Additional file 4 — Accession numbers of embryonic stem cells for 3' UTR analysis. Ensembl accession numbers of genes 1.5-fold up-regulated in all pair-wise comparisons of different types of mouse embryonic pluripotent cells to various types of differentiated cells. [file 1471-2105-9-455-S4.xls]

## Sheet: 1.5X_upreg_ES_3UTR
ENSEMBL:ENSMUSG00000000958
ENSEMBL:ENSMUSG00000001674
ENSEMBL:ENSMUSG00000001827
ENSEMBL:ENSMUSG00000002797
ENSEMBL:ENSMUSG00000004268
ENSEMBL:ENSMUSG00000006056
ENSEMBL:ENSMUSG00000006585
ENSEMBL:ENSMUSG00000012396
ENSEMBL:ENSMUSG00000017146
ENSEMBL:ENSMUSG00000017499
ENSEMBL:ENSMUSG00000017548
ENSEMBL:ENSMUSG00000017861
ENSEMBL:ENSMUSG00000018239
ENSEMBL:ENSMUSG00000020064
ENSEMBL:ENSMUSG00000020228
ENSEMBL:ENSMUSG00000020361
ENSEMBL:ENSMUSG00000020534
ENSEMBL:ENSMUSG00000021116
ENSEMBL:ENSMUSG00000021270
ENSEMBL:ENSMUSG00000021595
ENSEMBL:ENSMUSG00000022009
ENSEMBL:ENSMUSG00000022247
ENSEMBL:ENSMUSG00000022248
ENSEMBL:ENSMUSG00000022682
ENSEMBL:ENSMUSG00000022683
ENSEMBL:ENSMUSG00000022913
ENSEMBL:ENSMUSG00000022940
ENSEMBL:ENSMUSG00000022962
ENSEMBL:ENSMUSG00000024078
ENSEMBL:ENSMUSG00000024151
ENSEMBL:ENSMUSG00000024360
ENSEMBL:ENSMUSG00000024406
ENSEMBL:ENSMUSG00000024791
ENSEMBL:ENSMUSG00000025785
ENSEMBL:ENSMUSG00000025925
ENSEMBL:ENSMUSG00000025937
ENSEMBL:ENSMUSG00000026187
ENSEMBL:ENSMUSG00000026398
ENSEMBL:ENSMUSG00000026520
ENSEMBL:ENSMUSG00000026669
ENSEMBL:ENSMUSG00000027079
ENSEMBL:ENSMUSG00000027323
ENSEMBL:ENSMUSG00000027547
ENSEMBL:ENSMUSG00000027597
ENSEMBL:ENSMUSG00000028409
ENSEMBL:ENSMUSG00000028609
ENSEMBL:ENSMUSG00000028640
ENSEMBL:ENSMUSG00000029012
ENSEMBL:ENSMUSG00000029326
ENSEMBL:ENSMUSG00000029363
ENSEMBL:ENSMUSG00000029521
ENSEMBL:ENSMUSG00000029922
ENSEMBL:ENSMUSG00000030117
ENSEMBL:ENSMUSG00000030264
ENSEMBL:ENSMUSG00000030521
ENSEMBL:ENSMUSG00000030722
ENSEMBL:ENSMUSG00000031917
ENSEMBL:ENSMUSG00000032407
ENSEMBL:ENSMUSG00000034391
ENSEMBL:ENSMUSG00000037169
ENSEMBL:ENSMUSG00000037171
ENSEMBL:ENSMUSG00000038510
ENSEMBL:ENSMUSG00000038518
ENSEMBL:ENSMUSG00000038909
ENSEMBL:ENSMUSG00000039756
ENSEMBL:ENSMUSG00000039985
ENSEMBL:ENSMUSG00000040728
ENSEMBL:ENSMUSG00000041057
ENSEMBL:ENSMUSG00000041438
ENSEMBL:ENSMUSG00000041712
ENSEMBL:ENSMUSG00000041957
ENSEMBL:ENSMUSG00000042354
ENSEMBL:ENSMUSG00000043024
ENSEMBL:ENSMUSG00000043566
ENSEMBL:ENSMUSG00000044065
ENSEMBL:ENSMUSG00000044224
ENSEMBL:ENSMUSG00000045394
ENSEMBL:ENSMUSG00000045856
ENSEMBL:ENSMUSG00000046323
ENSEMBL:ENSMUSG00000046411
ENSEMBL:ENSMUSG00000047044
ENSEMBL:ENSMUSG00000047751
ENSEMBL:ENSMUSG00000047795
ENSEMBL:ENSMUSG00000048570
ENSEMBL:ENSMUSG00000049422
ENSEMBL:ENSMUSG00000049982
ENSEMBL:ENSMUSG00000051176
ENSEMBL:ENSMUSG00000051257
ENSEMBL:ENSMUSG00000052926
ENSEMBL:ENSMUSG00000054079
ENSEMBL:ENSMUSG00000058446
ENSEMBL:ENSMUSG00000058550
ENSEMBL:ENSMUSG00000058793
ENSEMBL:ENSMUSG00000059706
ENSEMBL:ENSMUSG00000060461
ENSEMBL:ENSMUSG00000061360
ENSEMBL:ENSMUSG00000062226
ENSEMBL:ENSMUSG00000062797
ENSEMBL:ENSMUSG00000063171
ENSEMBL:ENSMUSG00000063334
ENSEMBL:ENSMUSG00000063701
ENSEMBL:ENSMUSG00000067034
ENSEMBL:ENSMUSG00000067146
ENSEMBL:ENSMUSG00000067151
ENSEMBL:ENSMUSG00000067860
ENSEMBL:ENSMUSG00000068052
ENSEMBL:ENSMUSG00000069063
ENSEMBL:ENSMUSG00000069349
ENSEMBL:ENSMUSG00000069620
ENSEMBL:ENSMUSG00000069964
ENSEMBL:ENSMUSG00000070293
ENSEMBL:ENSMUSG00000070359
ENSEMBL:ENSMUSG00000071325
ENSEMBL:ENSMUSG00000071759
ENSEMBL:ENSMUSG00000072678
ENSEMBL:ENSMUSG00000073054
ENSEMBL:ENSMUSG00000073089
ENSEMBL:ENSMUSG00000073426
ENSEMBL:ENSMUSG00000073452
ENSEMBL:ENSMUSG00000073634
ENSEMBL:ENSMUSG00000074648
ENSEMBL:ENSMUSG00000075229
ENSEMBL:ENSMUSG00000075298
